# Supplementary material for: Deep phenotypic analysis of psychiatric features in genetically defined cohorts: application to XYY syndrome
Source: J Neurodev Disord. 2023 Feb 20;15:8. doi: 10.1186/s11689-023-09476-y (PMC9940341; doi:10.1186/s11689-023-09476-y)
Supplement: Supplementary file 1 — Additional file 1: Table S1. Multidimensional Assessment of Psychopathology in XYY Syndrome. Descriptive and analytic statistics are provided for each of 67 distinct scales derived from 12 questionnaires. Columns are as follows: Questionnaire name and abbreviation; Scale name; Unique variable name combining scale and questionnaire; the number of participants in XYY and XY groups with available measures for each variable (we confirmed that age was matched between XYY and XY groups for each variable); the mean scales variable score (mean Z) and its standard deviation (s.d.) in XYY; the coefficient (mean ΔZ) and coefficient standard error (s.e.m.) for the difference in scaled variable score in postnatally diagnosed vs. prenatally diagnosed XYY individuals; the coefficient (mean ΔZ) and coefficient standard error (s.e.m.) for the difference in scaled variable score in prenatally diagnosed XYY individuals vs. XY controls; the standardized regression slopes (β-standardized) and slope standard errors (s.e.m.) for each scale as a predictor of variation in IQ, Vineland Adaptive Behavior Composite Score (VABC) and total Caregiver Strain Questionnaire Score (CSQ). [file 11689_2023_9476_MOESM1_ESM.xlsx]

## Sheet: Sheet1
Intrument (Abbreviation)	Scale	Variable name		N (XYY/XY)	XYY vs. XY			XYY(postnatally diagnosed) vs. XYY(prenatally diagnosed)			XYY(prenatally diagnosed) vs. XY			Regression of scale scores on IQ			Regression of scale scores on VABC			Regression of scale scores on CSQ
					mean Z	s.d.		mean ΔZ	s.e.m.		mean ΔZ	s.d.		β-standardized	s.d.		β-standardized	s.d.		β-standardized	s.d.
Antisocial Process Screening Device (APSD)	Total	tot_APSD		58/55	1.35699	1.34128		0.225868	0.361971		1.22069	0.289047		-0.0302069	0.122363		-0.313899	0.109989		0.559217	0.109191
	Callous/Unemotional	cu_APSD		58/55	1.54609	1.40633		-0.0248168	0.380829		1.56107	0.273706		-0.152193	0.11996		-0.256832	0.112602		0.351459	0.123478
	Narcissism	narc_APSD		58/55	0.811122	1.57813		0.0529378	0.427311		0.779177	0.309035		0.127948	0.12078		-0.20689	0.114424		0.448924	0.118149
	Impulsivity	imp_APSD		58/55	1.00353	1.11282		0.519701	0.293249		0.689913	0.266585		-0.136541	0.122342		-0.310357	0.110169		0.446214	0.120373
Barratt Impulsiveness Scale (BIS)	Attentional	att_BIS		31/37	1.28628	1.13679		0.348795	0.429162		1.06125	0.349686		-0.245615	0.167403		-0.293388	0.130601		0.216203	0.166245
	Motor	mot_BIS		31/37	1.05416	1.46848		0.564485	0.550773		0.689978	0.373783		-0.309448	0.163713		-0.230667	0.134871		0.141902	0.17807
	Planning	pln_BIS		31/37	1.24536	0.975773		0.422696	0.364183		0.972651	0.341134		-0.473237	0.149604		-0.124277	0.139615		0.0954567	0.176995
	Total	tot_BIS		31/37	1.53174	1.2747		0.55702	0.475554		1.17237	0.365679		-0.403242	0.156515		-0.242933	0.134126		0.174802	0.175163
Children's Scale of Hostility and Aggression (SHRP)	Verbal aggression	ag.v_SHRP		54/45	2.27437	3.67377		1.22384	1.01309		1.54913	0.551464		-0.160977	0.123997		-0.413943	0.108767		0.733095	0.103318
	Bullying	bul_SHRP		54/45	2.12371	2.96396		0.955284	0.818084		1.55762	0.385533		-0.162008	0.124083		-0.298167	0.115827		0.688063	0.109112
	Covert aggression	ag.c_SHRP		54/45	1.86295	2.30274		0.2808	0.642681		1.69655	0.399366		-0.144094	0.124958		-0.302383	0.115616		0.827488	0.0885541
	Hostility	hos_SHRP		54/45	2.62846	2.87179		1.44934	0.777411		1.76959	0.417081		-0.149112	0.12508		-0.414841	0.108702		0.737395	0.102728
	Physical aggression	ag.p_SHRP		54/45	1.01423	2.02747		0.361272	0.564675		0.800144	0.380448		0.0502421	0.125826		-0.123935	0.121779		0.536299	0.124414
Affective Reactivity Index (ARI)	Total	tot_ARI		59/46	2.90425	2.54349		1.03702	0.665958		2.28907	0.346816		-0.0599473	0.124389		-0.301064	0.108768		0.670822	0.0961893
Conners (CON)	Inattention	att_CON		48/44	3.00018	1.42378		1.10466	0.392306		2.33278	0.336889		-0.400737	0.133505		-0.409332	0.097131		0.51309	0.123455
	Hyperactivity/Impulsivity	hyp.imp_CON		48/44	2.36606	1.99192		0.738144	0.584224		1.9201	0.366033		-0.226401	0.143251		-0.284784	0.106366		0.536276	0.121294
	Learning problems	learn_CON		48/44	3.24554	1.98296		1.1699	0.565896		2.53873	0.394681		-0.530888	0.125103		-0.399205	0.0980431		0.147932	0.143138
	Executive functioning	exec_CON		48/44	1.72729	0.959325		0.765549	0.263009		1.26477	0.272994		-0.25302	0.141943		-0.333685	0.103229		0.490908	0.125401
	Defiance	def_CON		48/44	2.8749	3.9841		0.994278	1.17955		2.27419	0.569384		-0.122649	0.145738		-0.183965	0.111091		0.684443	0.103828
	Peer relations	peer_CON		48/44	4.95089	3.84576		1.56494	1.12391		4.00541	0.674225		-0.421175	0.13579		-0.439811	0.0941903		0.464532	0.127566
	Total	tot_CON		48/44	3.04621	2.12932		1.17051	0.611375		2.33903	0.374087		-0.23378	0.143023		-0.340369	0.102754		0.704595	0.100855
	ADHD_Inattentive_subtype	adhd.att_CON		48/44	2.37323	1.19574		0.799523	0.3367		1.89019	0.308973		-0.325407	0.138294		-0.391482	0.0987177		0.562698	0.118663
	ADHD_Hyperactive_subtype	adhd.hyp_CON		48/44	1.85904	1.72515		0.482916	0.509737		1.56728	0.340212		-0.189912	0.144223		-0.256336	0.107928		0.514246	0.123351
	Conduct Disorder	cond_CON		48/44	2.21691	3.35831		0.0314216	1.00191		2.19793	0.613981		-0.0406365	0.147184		-0.114021	0.113112		0.665701	0.106444
	Opposiitonal Defiant Disorder	odd_CON		48/44	2.46627	2.50499		0.862274	0.736451		1.94532	0.386218		-0.129898	0.145701		-0.241056	0.108691		0.739581	0.0952544
Depression and Anxiety Stress Scale 21 (DASS)	Depression	dep_DASS		25/27	1.89991	2.13912		-0.773374	0.877378		2.36393	0.622702		0.269074	0.163457		-0.0782388	0.170137		0.27038	0.180828
	Anxiety	anx_DASS		25/27	2.58888	1.80431		0.364061	0.748609		2.37044	0.528908		-0.0765057	0.17208		-0.230358	0.16403		0.214773	0.199124
	Stress	strs_DASS		25/27	2.8988	2.82487		-0.835319	1.1651		3.39999	0.712627		0.00649739	0.172813		-0.217129	0.164812		0.324247	0.176383
Developmental Coordination Disorders Qn (DCD)	Control	cont_DCD		62/51	3.21584	2.25548		0.888772	0.577493		2.68545	0.399912		-0.0775217	0.117509		-0.278812	0.105161		0.331285	0.121809
	Fine Motor	fine_DCD		62/51	2.38231	1.36491		0.839829	0.339406		1.88112	0.296011		-0.370078	0.107518		-0.34455	0.101862		0.212213	0.126159
	Coordination	coord_DCD		62/51	2.7242	1.30791		0.960294	0.318118		2.15112	0.289845		-0.257908	0.112881		-0.404234	0.0981378		0.419493	0.117191
	Total	tot_DCD		62/51	3.34033	1.57773		1.08372	0.387366		2.6936	0.323196		-0.258786	0.112863		-0.413968	0.0974591		0.404402	0.118072
Obsessive Compulsive Inventory (OCI)	Doubting	dbt_OCI		36/44	0.848771	1.33101		0.819289	0.45631		0.302578	0.32741		-0.05813	0.164322		-0.171374	0.131901		0.226294	0.175426
	Obsessions	obs_OCI		36/44	0.573524	0.947993		0.21838	0.337991		0.427937	0.320755		-0.0636415	0.164394		-0.348296	0.121218		0.49645	0.158213
	Hoarding	hrd_OCI		36/44	0.778129	1.43982		1.0184	0.486057		0.0991949	0.340418		-0.113099	0.163496		-0.0451654	0.134913		0.11503	0.178581
	Ordering	ord_OCI		36/44	1.10243	1.31666		1.05833	0.43604		0.396874	0.356143		-0.209223	0.162223		-0.17977	0.131572		0.0681269	0.179287
	Neutralizing	neut_OCI		36/44	2.0792	2.40469		0.565497	0.857131		1.7022	0.442429		-0.0276694	0.165848		-0.189126	0.131185		0.192177	0.176619
	Total	tot_OCI		36/44	1.08952	1.17987		0.916741	0.392951		0.478359	0.329113		-0.11928	0.163465		-0.252101	0.128033		0.309313	0.171658
Social Communication Questionnaire (SCQ)	Total	tot_SCQ		62/50	4.81969	3.95109		2.34426	0.986008		3.4207	0.555392		-0.131894	0.117024		-0.363781	0.100741		0.317724	0.12241
	Reciprocal social interaction	soc_SCQ		62/50	6.13331	5.86723		1.60768	1.51748		5.17388	0.923501		-0.0596403	0.11832		-0.356122	0.101196		0.29525	0.123344
	Communication	com_SCQ		62/50	2.08979	1.99233		1.08743	0.500782		1.44084	0.308131		-0.242235	0.113684		-0.309271	0.103732		0.244831	0.12517
	Repetitive Behavior	rep_SCQ		62/50	3.22643	3.58515		2.99321	0.852382		1.44016	0.365232		-0.0778517	0.117595		-0.215297	0.107619		0.20866	0.126258
Strength and Difficulties Questionnaire (SDQ)	Emotional symptoms	emo_SDQ		50/51	1.79613	1.82626		1.10814	0.508079		1.13124	0.282316		-0.410551	0.127114		-0.295744	0.101259		0.283741	0.13938
	Conduct problems	cond_SDQ		50/51	2.32948	2.27799		0.0965411	0.664268		2.27155	0.415536		-0.050136	0.138901		-0.111064	0.108714		0.667655	0.108708
	Hyperactivity/Innatention	hyp.imp_SDQ		50/51	2.2866	1.24786		0.71427	0.349052		1.85804	0.29811		-0.319605	0.13068		-0.323086	0.0995035		0.411958	0.132546
	Peer relationship problems	peer_SDQ		50/51	2.80715	2.06656		1.18634	0.577913		2.09534	0.366449		-0.297105	0.133512		-0.384369	0.0948563		0.37332	0.13491
	Prosocial behavior (inverted_	soc_SDQ		50/51	1.39414	1.48201		0.440489	0.427551		1.12985	0.293546		-0.0809433	0.138184		-0.257506	0.103413		0.294172	0.138929
	Total difficulties	tot_SDQ		50/51	3.21741	1.68746		1.09188	0.46626		2.56228	0.311691		-0.394715	0.129004		-0.402184	0.0933048		0.631621	0.113105
Social Responsiveness Scale (SRS)	Total score	tot_SRS		62/51	4.37294	2.51959		2.21122	0.592546		3.05335	0.367159		-0.358781	0.109599		-0.540495	0.086519		0.490004	0.112539
	Social awareness	awr_SRS		62/51	2.179	1.49434		1.15367	0.360537		1.49052	0.248091		-0.206929	0.117711		-0.424661	0.0966894		0.498839	0.11189
	Social cognition	cog_SRS		62/51	3.54175	2.02346		1.51105	0.490871		2.63999	0.332937		-0.37624	0.108655		-0.500636	0.0904277		0.477932	0.113401
	Social communication	com_SRS		62/51	4.46643	2.69864		2.26853	0.640702		3.11263	0.422792		-0.332247	0.110185		-0.511513	0.0894075		0.524881	0.109886
	Social motivation	mot_SRS		62/51	2.46102	1.95275		1.28185	0.482146		1.69604	0.269631		-0.296242	0.111896		-0.449227	0.0948211		0.161473	0.127405
	Restricted interests rep' behavior	man_SRS		62/51	5.53577	3.7369		3.10175	0.889521		3.68472	0.493762		-0.325754	0.111364		-0.477154	0.0925195		0.449471	0.115324
	ASD Social Comm/Interaction	asd_SRS		62/51	4.01217	2.28389		1.97405	0.538982		2.83411	0.344074		-0.356858	0.109604		-0.542397	0.0863203		0.486727	0.112775
Child Behavior Checklist (CBCL)	Anxious/Depressed	ax.dep_CBCL		47/46	3.14441	2.99459		0.604125	0.8954		2.7845	0.442434		-0.127243	0.14687		-0.183079	0.112998		0.290733	0.141476
	Withdrawn/Depressed	wt.dep_CBCL		47/46	3.29317	3.3219		1.361	0.977446		2.48236	0.436038		-0.206539	0.144137		-0.301886	0.107183		0.0971356	0.147255
	Somatic complaints	som_CBCL		47/46	3.46677	3.14579		2.75545	0.851455		1.82522	0.371783		-0.346734	0.139595		-0.279785	0.108507		0.201254	0.144892
	Social problems	soc_CBCL		47/46	6.57201	4.04768		3.30579	1.11209		4.60261	0.631368		-0.414455	0.132614		-0.47982	0.091636		0.563771	0.121781
	Thought problems	tht_CBCL		47/46	3.84501	2.89454		2.20322	0.805463		2.53245	0.411654		-0.145492	0.145585		-0.384461	0.101137		0.414318	0.134459
	Attention problems	att_CBCL		47/46	3.83471	1.6335		1.37225	0.446238		3.0172	0.360183		-0.310711	0.138807		-0.41814	0.0981222		0.501761	0.127668
	Rule breaking	rule_CBCL		47/46	1.87166	2.28979		0.252399	0.687088		1.7213	0.437728		-0.0626021	0.146177		-0.129877	0.114623		0.68531	0.107038
	Aggressive behavior	ag_CBCL		47/46	3.16124	3.20346		1.4166	0.93924		2.31731	0.480187		-0.139324	0.144993		-0.253307	0.109943		0.745937	0.097616
	Internalizing problems	int_CBCL		47/46	4.66486	3.36918		2.09827	0.962962		3.41483	0.451488		-0.28447	0.140995		-0.326849	0.105543		0.272734	0.14227
	Externalizing problems	ext_CBCL		47/46	3.03349	3.08874		1.099	0.913638		2.37877	0.497189		-0.121261	0.145347		-0.225783	0.111268		0.76458	0.0943562
	Total problems	tot_CBCL		47/46	5.32475	2.80275		2.07367	0.783491		4.08937	0.4322		-0.293109	0.139947		-0.431195	0.0968585		0.724193	0.101189
Table S1. Multidimensional Assessment of Psychopathology in XYY Syndrome. Descriptive and analytic statistics are provided for each of 67 distinct scales derived from 12 questionnaires. Columns are as follows: Questionnaire name and abbreviation; Scale name; Unique variable name combining scale and questionnaire; the number of participants in XYY and XY groups with available measures for each var…
